# Supplementary material for: Constructing a Glioblastoma Prognostic Model Related to Fatty Acid Metabolism Using Machine Learning and Identifying F13A1 as a Potential Target
Source: Biomedicines. 2025 Jan 21;13(2):256. doi: 10.3390/biomedicines13020256 (PMC11852379; doi:10.3390/biomedicines13020256)
Supplement: Supplementary file 1 [file biomedicines-13-00256-s001.zip]

Archive with 7 entries (7 files):
- Average C-index.txt
- Figure S1.tif
- Figure S2.tif
- Figure S3.tif
- Model C-index.txt
- multiCox.txt
- Signature generated from machine learning based integrative approaches.pdf
