# Supplementary material for: Constructing a Glioblastoma Prognostic Model Related to Fatty Acid Metabolism Using Machine Learning and Identifying F13A1 as a Potential Target
Source: Biomedicines. 2025 Jan 21;13(2):256. doi: 10.3390/biomedicines13020256 (PMC11852379; doi:10.3390/biomedicines13020256)
Supplement: Supplementary file 1 [file biomedicines-13-00256-s001.zip › Average C-index.txt]

Model	Cindex
RSF	0.705973359
Lasso + RSF	0.681673012
CoxBoost + RSF	0.680389609
GBM	0.651157604
StepCox[both] + RSF	0.649289506
StepCox[backward] + RSF	0.649289506
StepCox[both] + GBM	0.628853939
StepCox[backward] + GBM	0.628853939
RSF + plsRcox	0.628672194
CoxBoost + plsRcox	0.628672194
plsRcox	0.628672194
Lasso + plsRcox	0.628672194
CoxBoost + SuperPC	0.625682036
Lasso + SuperPC	0.625087745
Ridge	0.624713317
StepCox[forward]	0.623452631
CoxBoost + Ridge	0.621186078
Enet[α=0.2]	0.621004924
Enet[α=0.5]	0.61954877
Enet[α=0.4]	0.619047802
CoxBoost + Enet[α=0.5]	0.618851554
CoxBoost + Enet[α=0.4]	0.618726073
CoxBoost + Enet[α=0.6]	0.618639856
CoxBoost + Enet[α=0.7]	0.618609614
Enet[α=0.3]	0.61855941
CoxBoost + Enet[α=0.2]	0.618209354
Lasso + survival-SVM	0.618201568
CoxBoost + Enet[α=0.8]	0.618087426
Enet[α=0.1]	0.618034627
CoxBoost + Enet[α=0.9]	0.617996698
CoxBoost + Enet[α=0.3]	0.617993145
Lasso + StepCox[forward]	0.617746693
CoxBoost + Lasso	0.617262812
CoxBoost + Enet[α=0.1]	0.617173043
CoxBoost + StepCox[forward]	0.617016361
RSF + CoxBoost	0.61634364
CoxBoost	0.61634364
Lasso + CoxBoost	0.61634364
CoxBoost + survival-SVM	0.616136052
Lasso	0.615484272
Enet[α=0.8]	0.615323079
Enet[α=0.9]	0.615020653
Enet[α=0.7]	0.6150171
Enet[α=0.6]	0.614956615
RSF + survival-SVM	0.614815049
RSF + StepCox[forward]	0.610999498
SuperPC	0.609803463
RSF + GBM	0.606421823
RSF + Enet[α=0.1]	0.605941864
RSF + Ridge	0.60590643
RSF + Enet[α=0.2]	0.604114735
CoxBoost + GBM	0.60402125
RSF + Enet[α=0.3]	0.603677805
RSF + Enet[α=0.7]	0.603363484
RSF + Enet[α=0.8]	0.603026304
RSF + Enet[α=0.6]	0.602815564
RSF + Enet[α=0.4]	0.602666267
RSF + Enet[α=0.9]	0.602443631
RSF + Lasso	0.602383146
RSF + Enet[α=0.5]	0.601533759
RSF + SuperPC	0.600918126
Lasso + GBM	0.600242948
RSF + StepCox[both]	0.59999648
RSF + StepCox[backward]	0.59999648
CoxBoost + StepCox[both]	0.59999648
CoxBoost + StepCox[backward]	0.59999648
Lasso + StepCox[both]	0.59999648
Lasso + StepCox[backward]	0.59999648
StepCox[both] + SuperPC	0.599510762
StepCox[backward] + SuperPC	0.599510762
StepCox[both] + Ridge	0.597804091
StepCox[backward] + Ridge	0.597804091
StepCox[both] + Enet[α=0.1]	0.597310508
StepCox[backward] + Enet[α=0.1]	0.597310508
StepCox[both] + Enet[α=0.2]	0.593454154
StepCox[backward] + Enet[α=0.2]	0.593454154
StepCox[both] + Enet[α=0.3]	0.591673976
StepCox[backward] + Enet[α=0.3]	0.591673976
StepCox[both] + Enet[α=0.4]	0.590572669
StepCox[backward] + Enet[α=0.4]	0.590572669
StepCox[both] + Enet[α=0.5]	0.590175005
StepCox[backward] + Enet[α=0.5]	0.590175005
StepCox[both] + Enet[α=0.8]	0.589678548
StepCox[backward] + Enet[α=0.8]	0.589678548
StepCox[both] + Enet[α=0.6]	0.589652817
StepCox[backward] + Enet[α=0.6]	0.589652817
StepCox[both] + Enet[α=0.7]	0.589130629
StepCox[backward] + Enet[α=0.7]	0.589130629
StepCox[both] + CoxBoost	0.589100386
StepCox[backward] + CoxBoost	0.589100386
StepCox[both] + Enet[α=0.9]	0.587295435
StepCox[backward] + Enet[α=0.9]	0.587295435
StepCox[both] + Lasso	0.586897771
StepCox[backward] + Lasso	0.586897771
StepCox[both] + plsRcox	0.583348354
StepCox[backward] + plsRcox	0.583348354
StepCox[both]	0.582891163
StepCox[backward]	0.582891163
StepCox[both] + survival-SVM	0.543251841
StepCox[backward] + survival-SVM	0.543251841
survival-SVM	0.525084102
