# Supplementary material for: Constructing a Glioblastoma Prognostic Model Related to Fatty Acid Metabolism Using Machine Learning and Identifying F13A1 as a Potential Target
Source: Biomedicines. 2025 Jan 21;13(2):256. doi: 10.3390/biomedicines13020256 (PMC11852379; doi:10.3390/biomedicines13020256)
Supplement: Supplementary file 1 [file biomedicines-13-00256-s001.zip › Model C-index.txt]

Model	TCGA	GSE43378	GSE83300
RSF	0.855743059	0.658585859	0.60359116
Lasso + RSF	0.796497913	0.702020202	0.546500921
CoxBoost + RSF	0.806568681	0.674747475	0.55985267
GBM	0.721738341	0.678787879	0.552946593
StepCox[both] + RSF	0.818907639	0.682828283	0.446132597
StepCox[backward] + RSF	0.818907639	0.682828283	0.446132597
StepCox[both] + GBM	0.700145164	0.650505051	0.535911602
StepCox[backward] + GBM	0.700145164	0.650505051	0.535911602
RSF + plsRcox	0.643168209	0.622222222	0.620626151
CoxBoost + plsRcox	0.643168209	0.622222222	0.620626151
plsRcox	0.643168209	0.622222222	0.620626151
Lasso + plsRcox	0.643168209	0.622222222	0.620626151
CoxBoost + SuperPC	0.577481401	0.690909091	0.608655617
Lasso + SuperPC	0.580838323	0.684848485	0.609576427
Ridge	0.574396661	0.692929293	0.606813996
StepCox[forward]	0.644619851	0.616161616	0.609576427
CoxBoost + Ridge	0.575757576	0.682828283	0.604972376
Enet[α=0.2]	0.58020323	0.688888889	0.593922652
Enet[α=0.5]	0.57675558	0.688888889	0.593001842
Enet[α=0.4]	0.579114498	0.686868687	0.591160221
CoxBoost + Enet[α=0.5]	0.576120486	0.682828283	0.597605893
CoxBoost + Enet[α=0.4]	0.576664852	0.682828283	0.596685083
CoxBoost + Enet[α=0.6]	0.575485393	0.682828283	0.597605893
CoxBoost + Enet[α=0.7]	0.575394665	0.682828283	0.597605893
Enet[α=0.3]	0.578570132	0.686868687	0.590239411
CoxBoost + Enet[α=0.2]	0.576392669	0.678787879	0.599447514
Lasso + survival-SVM	0.58020323	0.666666667	0.607734807
CoxBoost + Enet[α=0.8]	0.575848303	0.680808081	0.597605893
Enet[α=0.1]	0.580293958	0.680808081	0.593001842
CoxBoost + Enet[α=0.9]	0.57557612	0.680808081	0.597605893
CoxBoost + Enet[α=0.3]	0.576664852	0.678787879	0.598526703
Lasso + StepCox[forward]	0.576846307	0.678787879	0.597605893
CoxBoost + Lasso	0.575394665	0.678787879	0.597605893
CoxBoost + Enet[α=0.1]	0.575303938	0.676767677	0.599447514
CoxBoost + StepCox[forward]	0.57557612	0.678787879	0.596685083
RSF + CoxBoost	0.573943023	0.684848485	0.590239411
CoxBoost	0.573943023	0.684848485	0.590239411
Lasso + CoxBoost	0.573943023	0.684848485	0.590239411
CoxBoost + survival-SVM	0.575848303	0.666666667	0.605893186
Lasso	0.574305934	0.682828283	0.5893186
Enet[α=0.8]	0.575485393	0.684848485	0.585635359
Enet[α=0.9]	0.574578116	0.684848485	0.585635359
Enet[α=0.7]	0.575666848	0.682828283	0.586556169
Enet[α=0.6]	0.575485393	0.682828283	0.586556169
RSF + survival-SVM	0.586372709	0.711111111	0.546961326
RSF + StepCox[forward]	0.590909091	0.696969697	0.545119705
SuperPC	0.558156414	0.672727273	0.598526703
RSF + GBM	0.630965342	0.635353535	0.552946593
RSF + Enet[α=0.1]	0.574759572	0.676767677	0.566298343
RSF + Ridge	0.577209218	0.668686869	0.571823204
RSF + Enet[α=0.2]	0.572219198	0.674747475	0.565377532
CoxBoost + GBM	0.682770822	0.629292929	0.5
RSF + Enet[α=0.3]	0.57367084	0.674747475	0.562615101
RSF + Enet[α=0.7]	0.574033751	0.680808081	0.555248619
RSF + Enet[α=0.8]	0.573943023	0.680808081	0.554327808
RSF + Enet[α=0.6]	0.573489385	0.678787879	0.556169429
RSF + Enet[α=0.4]	0.573398657	0.674747475	0.55985267
RSF + Enet[α=0.9]	0.574215206	0.678787879	0.554327808
RSF + Lasso	0.574033751	0.678787879	0.554327808
RSF + Enet[α=0.5]	0.572763564	0.674747475	0.557090239
RSF + SuperPC	0.549174379	0.670707071	0.582872928
Lasso + GBM	0.663355108	0.637373737	0.5
RSF + StepCox[both]	0.574033751	0.670707071	0.555248619
RSF + StepCox[backward]	0.574033751	0.670707071	0.555248619
CoxBoost + StepCox[both]	0.574033751	0.670707071	0.555248619
CoxBoost + StepCox[backward]	0.574033751	0.670707071	0.555248619
Lasso + StepCox[both]	0.574033751	0.670707071	0.555248619
Lasso + StepCox[backward]	0.574033751	0.670707071	0.555248619
StepCox[both] + SuperPC	0.560606061	0.670707071	0.567219153
StepCox[backward] + SuperPC	0.560606061	0.670707071	0.567219153
StepCox[both] + Ridge	0.621756487	0.660606061	0.511049724
StepCox[backward] + Ridge	0.621756487	0.660606061	0.511049724
StepCox[both] + Enet[α=0.1]	0.623752495	0.652525253	0.515653775
StepCox[backward] + Enet[α=0.1]	0.623752495	0.652525253	0.515653775
StepCox[both] + Enet[α=0.2]	0.623026674	0.644444444	0.512891344
StepCox[backward] + Enet[α=0.2]	0.623026674	0.644444444	0.512891344
StepCox[both] + Enet[α=0.3]	0.623389584	0.642424242	0.509208103
StepCox[backward] + Enet[α=0.3]	0.623389584	0.642424242	0.509208103
StepCox[both] + Enet[α=0.4]	0.623026674	0.64040404	0.508287293
StepCox[backward] + Enet[α=0.4]	0.623026674	0.64040404	0.508287293
StepCox[both] + Enet[α=0.5]	0.622754491	0.64040404	0.507366483
StepCox[backward] + Enet[α=0.5]	0.622754491	0.64040404	0.507366483
StepCox[both] + Enet[α=0.8]	0.624206133	0.638383838	0.506445672
StepCox[backward] + Enet[α=0.8]	0.624206133	0.638383838	0.506445672
StepCox[both] + Enet[α=0.6]	0.623208129	0.638383838	0.507366483
StepCox[backward] + Enet[α=0.6]	0.623208129	0.638383838	0.507366483
StepCox[both] + Enet[α=0.7]	0.623661767	0.636363636	0.507366483
StepCox[backward] + Enet[α=0.7]	0.623661767	0.636363636	0.507366483
StepCox[both] + CoxBoost	0.62357104	0.636363636	0.507366483
StepCox[backward] + CoxBoost	0.62357104	0.636363636	0.507366483
StepCox[both] + Enet[α=0.9]	0.623117402	0.632323232	0.506445672
StepCox[backward] + Enet[α=0.9]	0.623117402	0.632323232	0.506445672
StepCox[both] + Lasso	0.622845219	0.632323232	0.505524862
StepCox[backward] + Lasso	0.622845219	0.632323232	0.505524862
StepCox[both] + plsRcox	0.622119398	0.624242424	0.503683241
StepCox[backward] + plsRcox	0.622119398	0.624242424	0.503683241
StepCox[both]	0.621847215	0.622222222	0.504604052
StepCox[backward]	0.621847215	0.622222222	0.504604052
StepCox[both] + survival-SVM	0.51687534	0.537373737	0.575506446
StepCox[backward] + survival-SVM	0.51687534	0.537373737	0.575506446
survival-SVM	0.508619125	0.545454545	0.521178637
