# Supplementary material for: Constructing a Glioblastoma Prognostic Model Related to Fatty Acid Metabolism Using Machine Learning and Identifying F13A1 as a Potential Target
Source: Biomedicines. 2025 Jan 21;13(2):256. doi: 10.3390/biomedicines13020256 (PMC11852379; doi:10.3390/biomedicines13020256)
Supplement: Supplementary file 1 [file biomedicines-13-00256-s001.zip › multiCox.txt]

id	coef	HR	HR.95L	HR.95H	pvalue
Age	0.00777419825284108	1.00780449579422	0.998383983820648	1.01731389746082	0.104709892817276
Radio_status	-0.404807880863665	0.667104962177098	0.483163465708944	0.921073429896688	0.0139139169348117
Chemo_status	-0.659716134434423	0.516998071613907	0.374890437299459	0.712973656991395	5.74567678880957e-05
1p19q_codeletion	-0.493059072731845	0.610755189022717	0.34439784143714	1.08311335332878	0.0916376202319353
RiskScore	0.0118077837285785	1.01187777079967	1.00300297727249	1.02083109047476	0.00861188366806204
